# Supplementary material for: Dual Task Effects on Speed and Accuracy During Cognitive and Upper Limb Motor Tasks in Adults With Stroke Hemiparesis
Source: Front Hum Neurosci. 2021 Jun 17;15:671541. doi: 10.3389/fnhum.2021.671541 (PMC8250862; doi:10.3389/fnhum.2021.671541)
Supplement: Supplementary file 1 [file Data_Sheet_1.XLSX]

## Sheet: Control
				Sub 1	Sub 2	Sub 3	Sub 4	Sub 7	Sub 8	Sub 10
General Characteristics	Control/Stroke			C	C	C	C	C	C	C
	Age			62	74	67	56	52	41	57
	Gender			M	F	F	F	F	M	F
	Height			177	153	153	154.5	150	183	165
	Weight			69	52	60	63	54	104	72
	Dx(Hemiplegia)
Clinical Data	MMSE			30	29	27	30	27	30	26
	MAS_Elbo
	MAS_Wri
	FMA_Uex
Data	Motor	1-circle	Accuracy(%)	94	86	96	97	91	97	93
			Distance(m)	19.284		9.079	5.728	10.099	19.92	23.803
			Speed(cm/s)	35.0292		16.4932	10.4089	18.3556	36.1852	43.2514
			v std	9.625		4.25	3.175	9.386	7.654	11.865
			Accel(m/s2)	3.7885		1.655	1.1561	1.999	3.8451	4.7034
			a std	5.1583		2.1798	1.5414	2.8829	5.165	6.3537
			R2	0.9707		0.9758	0.981	0.9684	0.9762	0.9687
		2-circle	Accuracy(%)	93	90	96	96	96	95	94
			Distance(m)	12.742	3.845	9.645	6.337	16.744	20.259	19.43
			Speed(cm/s)	23.153	6.988	17.5518	11.5145	30.4158	36.8237	35.3171
			v std	5.575	3.528	4.943	3.318	10.182	7.693	9.061
			Accel(m/s2)	2.575	0.7777	1.9332	1.2645	3.3803	3.9675	3.8353
			a std	3.406	1.0882	2.6101	1.685	4.6621	5.253	5.1617
			R2	0.9683	0.9663	0.9785	0.9839	0.9717	0.9814	0.9658
		3-circle	Accuracy(%)	96	70	96	97	98	96	90
			Distance(m)	15.799	2.854	9.253	6.228	20.19	20.664	18.04
			Speed(cm/s)	28.7168	5.1844	16.8132	11.3202	36.6871	37.5361	32.771
			v std	6.714	2.987	4.524	3.399	12.108	7.642	7.906
			Accel(m/s2)	3.1311	0.6097	1.878	1.2431	4.0223	4.0741	3.5208
			a std	4.1642	0.8437	2.5228	1.6689	5.4721	5.3919	4.6993
			R2	0.9685	0.976	0.9798	0.984	0.9686	0.9825	0.9617
		1-cross	Accuracy(%)	94	85	76	99	87	90	75
			Distance(m)	5.816	4.36	3.909	2.807	6.122	10.55	8.121
			Speed(cm/s)	10.5687	7.9198	7.1047	5.1009	11.1245	19.1643	14.7572
			v std	5.426	5.231	3.537	2.683	7.878	9.488	9.663
			Accel(m/s2)	1.2083	0.9054	0.8707	0.6078	1.2538	2.1742	1.6875
			a std	1.7086	1.3476	1.2392	0.8509	1.9022	3.008	2.4882
			R2	0.991	0.9921	0.9858	0.9957	0.9768	0.9898	0.9776
		2-cross	Accuracy(%)	97	88	88	94	88	94	67
			Distance(m)	6.591	4.488	4.383	3.466	7.17	10.601	8.566
			Speed(cm/s)	11.9719	8.1627	7.9626	6.3002	13.0252	19.2578	15.5705
			v std	5.868	5.47	3.723	3.128	8.538	8.973	9.288
			Accel(m/s2)	1.3533	0.9328	0.9001	0.7379	1.5038	2.1973	1.7558
			a std	1.8968	1.3971	1.2552	1.033	2.2317	3.0151	2.5786
			R2	0.9889	0.9913	0.992	0.9961	0.9795	0.988	0.9754
		3-cross	Accuracy(%)	95	77	93	93	83	87	76
			Distance(m)		3.638	4.689	3.091	7.233	10.554	8.03
			Speed(cm/s)		6.6138	8.5199	5.6153	13.1466	19.1882	14.5915
			v std		4.09	4.324	2.925	7.505	8.794	8.315
			Accel(m/s2)		0.7719	0.9976	0.6532	1.5036	2.1983	1.6509
			a std		1.1195	1.4048	0.9052	2.1376	3.0131	2.4127
			R2		0.986	0.9945	0.9955	0.9797	0.9854	0.9778
	S7	1	Total Ans	12	6	8	17	11	28	10
			Correct Ans	7	3	4	17	9	28	5
		2	Total Ans	13	5	8	18	11	22	10
			Correct Ans	8	4	6	14	11	22	9
		3	Total Ans	10	6	7	17	12	24	13
			Correct Ans	7	6	4	15	12	23	11
	COWAT	1	Total Ans	9	10	12	20	12	16	15
			Correct Ans	8	10	12	20	12	15	14
		2	Total Ans	6	5	3	17	9	10	6
			Correct Ans	6	4	3	16	8	10	6
		3	Total Ans	11	11	14	20	12	14	12
			Correct Ans	11	10	14	19	11	14	10
	Motor+S7	1-circle	Total Ans	11	8	10	17	12	21	11
			Correct Ans	5	4	8	14	12	20	10
			Accuracy(%)	93	87	97	97	99	97	90
			Distance(m)	9.581	2.325	8.67	6.502	16.404	17.285	12.37
			Speed(cm/s)	17.4096	4.2253	15.7492	11.8141	29.8069	31.4374	22.4842
			v std	5.397	2.702	4.724	3.47	8.5	6.298	8.133
			Accel(m/s2)	1.9122	0.5087	1.7236	1.3332	3.1934	3.4244	2.459
			a std	2.5953	0.7399	2.3291	1.7561	4.2876	4.5253	3.3549
			R2	0.9649	0.954	0.9858	0.9742	0.9671	0.9813	0.9601
		2-circle	Total Ans	14	7	11	21	14	25	11
			Correct Ans	6	4	8	21	13	25	10
			Accuracy(%)	96	67	96	98	94	98	95
			Distance(m)	9.506	2.974	9.363	6.189	10.816	19.68	13.67
			Speed(cm/s)	17.2678	5.4033	17.0134	11.2425	19.6469	35.7596	24.8552
			v std	5.338	3.012	5.135	3.606	7.364	6.386	7.724
			Accel(m/s2)	1.9429	0.6108	1.8841	1.2483	2.1547	3.8162	2.7384
			a std	2.6103	0.8709	2.5566	1.6861	2.9569	5.0472	3.6957
			R2	0.9726	0.9338	0.9828	0.9772	0.9575	0.9763	0.9702
		3-circle	Total Ans	11	8	10	21	10	17	11
			Correct Ans	7	4	10	21	8	15	11
			Accuracy(%)	95	72	97	96	96	98	94
			Distance(m)	8.557	2.625	10.888	6.088	11.313	20.777	15.302
			Speed(cm/s)	15.5443	4.7701	19.7896	11.0615	20.5559	37.7538	27.8047
			v std	5.435	2.864	5.662	3.544	6.037	6.814	7.773
			Accel(m/s2)	1.7139	0.5452	2.1938	1.2075	2.2149	4.0367	3.0691
			a std	2.3089	0.7749	2.941	1.6118	3.0042	5.3586	4.117
			R2	0.9728	0.9128	0.9795	0.9797	0.9655	0.9673	0.9768
		1-cross	Total Ans	9	6	1	17	11	20	11
			Correct Ans	3	2	1	14	10	19	9
			Accuracy(%)	97	82	85	96	92	96	65
			Distance(m)	5.185	2.827	5.305	3.219	6.696	9.209	7.569
			Speed(cm/s)	9.4215	5.1381	9.6426	5.8516	12.1672	16.7285	13.7537
			v std	5.694	4.144	4.903	3.219	6.711	7.887	7.737
			Accel(m/s2)	1.0742	0.607	1.0649	0.6805	1.3891	1.8867	1.5471
			a std	1.5745	0.9473	1.5019	0.9605	1.9915	2.6141	2.254
			R2	0.9872	0.9841	0.9842	0.9959	0.9834	0.9865	0.9726
		2-cross	Total Ans	4	7	6	19	6	24	11
			Correct Ans	0	4	4	18	5	24	8
			Accuracy(%)	93	70	96	99	87	96	89
			Distance(m)	6.04	2.701	3.98	3.644	5.072	9.479	6.56
			Speed(cm/s)	10.9759	4.9075	7.2316	6.6203	9.222	17.2285	11.9198
			v std	7.096	3.951	3.559	3.689	5.717	8.893	7.328
			Accel(m/s2)	1.2622	0.559	0.8499	0.7586	1.0572	1.9595	1.349
			a std	1.9213	0.8699	1.1738	1.1088	1.579	2.7161	1.9944
			R2	0.9864	0.9879	0.9915	0.9937	0.9823	0.9902	0.9806
		3-circle	Total Ans	9	8	8	17	13	16	8
			Correct Ans	6	6	7	16	12	16	5
			Accuracy(%)	84	63	91	95	84	96	72
			Distance(m)	5.253	2.728	4.237	3.438	6.32	9.534	6.312
			Speed(cm/s)	9.5448	4.9563	7.702	6.2476	11.4843	17.3288	11.4663
			v std	6.068	4.671	4.028	3.549	5.637	8.776	6.869
			Accel(m/s2)	1.0981	0.597	0.8865	0.7248	1.295	1.9094	1.3392
			a std	1.6249	1.0065	1.2672	1.0317	1.8171	2.679	1.9269
			R2	0.9794	0.921	0.9905	0.9938	0.982	0.9902	0.9784
	Motor+COWAT	1-circle	Total Ans	3	6	14	20	24	22	10
			Correct Ans	3	6	12	19	21	21	10
			Accuracy(%)	94	80	89	96	95	100	94
			Distance(m)	7.615	2.671	8.226	4.801	9.578	18.622	17.088
			Speed(cm/s)	13.8378	4.8528	14.9419	8.7368	17.3991	33.8274	31.0508
			v std	4.937	3.667	4.273	2.905	5.3	6.456	7.832
			Accel(m/s2)	1.5279	0.5689	1.6466	0.9675	1.938	3.7033	3.3617
			a std	2.0578	0.8544	2.2149	1.297	2.6136	4.9729	4.4614
			R2	0.9728	0.9242	0.974	0.9766	0.9653	0.9759	0.9762
		2-circle	Total Ans	3	7	4	13	11	10	4
			Correct Ans	3	3	4	13	11	10	4
			Accuracy(%)	95	86	90	96	96	98	93
			Distance(m)	8.815	3.161	9.804	5.164	7.47	19.736	12.414
			Speed(cm/s)	16.0184	5.7469	17.8201	9.3836	13.5731	35.8626	22.5565
			v std	5.131	3.845	5.209	3.499	4.825	6.769	7.967
			Accel(m/s2)	1.7448	0.6629	1.9417	1.067	1.4891	3.8479	2.4167
			a std	2.3853	0.9848	2.6189	1.4582	2.0145	5.0701	3.2833
			R2	0.9766	0.9609	0.9695	0.9773	0.9664	0.9708	0.9723
		3-circle	Total Ans	10	5	3	15	12	13	7
			Correct Ans	10	5	3	15	12	13	7
			Accuracy(%)	93	53	97	96	97	97	94
			Distance(m)	9.379	2.902	9.976	5.762	7.709	20.597	11.651
			Speed(cm/s)	17.0417	5.2758	18.1271	10.4667	14.0043	37.4371	21.1712
			v std	5.51	4.128	5.899	3.56	5.543	6.671	7.185
			Accel(m/s2)	1.8945	0.6104	1.974	1.1764	1.5185	4.0197	2.3111
			a std	2.5557	0.9431	2.6861	1.5929	2.1077	5.3246	3.2148
			R2	0.968	0.8649	0.974	0.9736	0.9696	0.9691	0.9751
		1-cross	Total Ans	6	5	6	15	6	11	3
			Correct Ans	6	5	4	15	5	10	3
			Accuracy(%)	95	80	95	95	92	98	78
			Distance(m)	5.887	2.744	4.612	3.631	4.913	8.531	7.523
			Speed(cm/s)	10.7069	4.9846	8.3773	6.5987	8.9268	15.5007	13.6692
			v std	5.96	4.96	4.545	3.363	4.87	7.179	8.126
			Accel(m/s2)	1.2239	0.5772	0.9422	0.7578	0.9993	1.7314	1.586
			a std	1.7543	0.9535	1.3548	1.0638	1.412	2.3796	2.3117
			R2	0.9901	0.9949	0.9932	0.9955	0.9828	0.994	0.9748
		2-cross	Total Ans	4	5	3	25	9	23	16
			Correct Ans	3	4	3	25	7	23	15
			Accuracy(%)	91	78	93	96	98	96	92
			Distance(m)	5.183	3.077	4.857	3.661	3.604	9.349	5.568
			Speed(cm/s)	9.4154	5.591	8.83	6.6545	6.5531	16.9825	10.12
			v std	5.668	5.195	5.008	3.426	3.148	8.635	7.51
			Accel(m/s2)	1.0538	0.6577	1.0119	0.7752	0.7512	1.9334	1.1957
			a std	1.5315	1.0818	1.4784	1.0956	1.0405	2.7221	1.8332
			R2	0.9906	0.9953	0.9949	0.993	0.9936	0.9941	0.9911
		3-cross	Total Ans	11	6	12	21	18	14	15
			Correct Ans	11	4	9	21	17	14	15
			Accuracy(%)	90	67	94	96	93	96	85
			Distance(m)	6.028	2.927	4.923	3.244	4.034	8.806	6.118
			Speed(cm/s)	10.956	5.3186	8.9457	5.894	7.335	15.9965	11.1175
			v std	6.358	4.38	4.87	3.155	3.679	7.467	7.629
			Accel(m/s2)	1.2241	0.6336	1.0283	0.6847	0.8236	1.8122	1.2874
			a std	1.7488	1.0361	1.4612	0.9528	1.1552	2.512	1.9814
			R2	0.986	0.9874	0.9939	0.993	0.991	0.9936	0.9896

## Sheet: Stroke
				Sub 5	Sub 6	Sub 9	Sub 11	Sub 12	Sub 13	Sub 14	Sub 15	Sub 16	Sub 17
일반적 특성	Control/Stroke			S	S	S	S	S	S	S	S	S	S
	Age			61	39	61	53	77	53	42	68	52	41
	Gender			M	M	M	M	M	M	M	M	M	M
	Height			160	190	174	162	167	174	170	162	177	178
	Weight			62	120	74	79	62	80	75	63	78	78
	Dx(Hemiplegia)			Lt	Lt	Rt		Lt	Rt	Lt	Lt	Lt	Rt
Clinical Data	MMSE			27	29	30	30	29	30	26	30	28	30
	MAS_Elbo			G0 / G0	G0 / G0	G0 / G0	G0 / G0	G0 / G0	G1 / G0	G0/G1	G0/G1+	G1+ / G0	G1 / G0
	MAS_Wri			G0 / G0	G0 / G0	G0 / G0	G0 / G0	G0 / G0	G1+ / G0	G0/G1	G0/G1	G1+ / G0	G1 / G0
	FMA_Uex			49	21	55	57	55	52	10	30	29	43
Data	Motor	1-circle	Accuracy(%)	87	56	80	99	97	91	59	89	78	100
			Distance(m)	9.58	7.589	13.046	4.129	8.317	12.116	5.743	5.793	8.499	6.309
			Speed(cm/s)	17.4082	13.7906	23.6989	7.5035	15.113	22.0285	10.4424	10.529	15.4574	11.4601
			v std	6.707	10.452	8.695	4.046	5.496	7.758	7.574	5.775	9.474	4.176
			Accel(m/s2)	1.9355	1.6258	2.6403	0.8685	1.6676	2.4412	1.248	1.2395	1.7619	1.2923
			a std	2.656	2.5787	3.604	1.2447	2.2244	3.2929	1.9871	1.8017	2.6242	1.7678
			R2	0.9719	0.8442	0.9543	0.9716	0.9758	0.9846	0.866	0.9728	0.9516	0.9826
		2-circle	Accuracy(%)	93	75	92	92	85	89	72	79	76	96
			Distance(m)	11.424	7.27	12.811	5.225	8.147	11.214	5.309	9.227	11.809	7.39
			Speed(cm/s)	20.7588	13.2093	23.2787	9.4922	14.8091	20.3837	9.65	16.7609	21.4642	13.4276
			v std	6.137	8.572	6.598	5.634	6.029	7.697	7.34	7.325	10.636	3.779
			Accel(m/s2)	2.2547	1.5073	2.5886	1.0742	1.6729	2.2033	1.1118	1.9214	2.483	1.4818
			a std	3.0531	2.2606	3.4613	1.5664	2.2888	3.0158	1.6933	2.6774	3.5257	1.9803
			R2	0.9835	0.9338	0.9729	0.9691	0.9602	0.9821	0.9062	0.9518	0.949	0.9815
		3-circle	Accuracy(%)	97	67	88	93	97	90	68	84	83	97
			Distance(m)	11.025	8.569	13.299	4.795	8.277		5.513	9.45	9.895	9.313
			Speed(cm/s)	20.0388	15.571	24.1662	8.7123	15.0394		10.1273	17.1822	17.9804	16.9167
			v std	5.898	9.204	7.882	4.75	5.209		6.647	7.387	9.202	5.877
			Accel(m/s2)	2.209	1.7674	2.7028	0.9998	1.6224		1.2351	1.9198	2.0444	1.8519
			a std	2.9413	2.595	3.6747	1.4033	2.1704		1.8745	2.69	2.9528	2.4932
			R2	0.9852	0.896	0.9567	0.9709	0.9812		0.9114	0.9485	0.9657	0.9752
		1-cross	Accuracy(%)	77	45	78	80	86	82	60	73	64	95
			Distance(m)	6.008	7.266	8.696	3.393	5.736	7.632	4.911	5.211	7.58	2.909
			Speed(cm/s)	10.9163	13.198	15.802	6.1688	10.42	13.8634	8.9298	9.465	13.7742	5.2883
			v std	6.597	9.455	9.116	4.414	4.703	7.004	6.391	6.653	9.438	2.725
			Accel(m/s2)	1.2694	1.5237	1.8185	0.7319	1.1728	1.5462	1.0429	1.1107	1.5726	0.622
			a std	1.8661	2.2782	2.6166	1.094	1.5977	2.1645	1.541	1.6516	2.3217	0.8664
			R2	0.9822	0.8374	0.9724	0.9794	0.983	0.9817	0.9278	0.9573	0.9448	0.9865
		2-cross	Accuracy(%)	76	47	90	85	88	80	76	71	66	100
			Distance(m)	4.98	8.02	8.404	4.175	4.985	7.427	5.779	6.659	7.939	3
			Speed(cm/s)	9.0494	14.5737	15.2701	7.5902	9.0546	13.496	10.4971	12.1004	14.431	5.4494
			v std	5.419	11.086	8.747	4.902	4.336	7.334	6.92	8.722	10.596	2.672
			Accel(m/s2)	1	1.6734	1.7434	0.8876	1.0244	1.5429	1.1956	1.3654	1.6781	0.6559
			a std	1.4467	2.6505	2.513	1.3022	1.4192	2.1965	1.7687	2.1616	2.5471	0.92
			R2	0.9792	0.8399	0.9903	0.9812	0.9781	0.9785	0.9472	0.9493	0.9121	0.9926
		3-cross	Accuracy(%)	81	57	86	85	89	81	77	80	65	97
			Distance(m)	5.165	6.402	9.791	3.048	5.77	7.853	4.798	5.6	10.083	3.699
			Speed(cm/s)	9.3873	11.6328	17.7917	5.5422	10.4811	14.2655	8.7187	10.1851	18.3827	6.7193
			v std	6.188	7.76	10.553	4.507	5.241	7.474	6.278	8.122	11.812	3.403
			Accel(m/s2)	1.0811	1.3447	2.0479	0.6746	1.2292	1.5952	0.9897	1.2277	2.2122	0.773
			a std	1.6217	2.0051	2.9638	1.0774	1.7319	2.2743	1.4888	1.9129	3.3816	1.0889
			R2	0.9774	0.9209	0.9857	0.9496	0.9772	0.9803	0.9547	0.9631	0.9561	0.9882
	S7	1	Total Ans	4	10	21	10	11	10	3	12	2	23
			Correct Ans	4	8	21	10	8	7	1	8	1	21
		2	Total Ans	11	7	18	12	14	15	5	9	5	15
			Correct Ans	11	7	17	12	13	13	4	8	4	12
		3	Total Ans	11	8	19	14	16	17	3	11	5	19
			Correct Ans	9	6	19	12	16	16	2	10	5	17
	COWAT	1	Total Ans	14	6	6	12	13	15	14	6	8	15
			Correct Ans	14	6	6	12	13	14	13	6	6	15
		2	Total Ans	11	9	9	12	7	15	11	10	12	10
			Correct Ans	11	9	9	12	7	12	10	8	12	10
		3	Total Ans	15	6	10	16	10	14	12	8	11	14
			Correct Ans	14	6	10	16	8	13	12	7	11	14
	Motor+S7	1-circle	Total Ans	8	7	19	12	9	15	3	15	2	17
			Correct Ans	8	7	19	12	8	14	3	14	1	17
			Accuracy(%)	89	71	93	90	97	75	54	59	54	100
			Distance(m)	8.982	9.289	12.428	6.206	9.011	7.111	4.765	5.409	7.432	8.045
			Speed(cm/s)	16.3213	16.89	22.5756	11.2737	16.3729	12.9165	8.6562	9.8264	13.5084	14.6234
			v std	5.654	10.311	6.456	5.726	5.672	6.136	7.447	6.557	11.326	4.379
			Accel(m/s2)	1.7787	1.851	2.4599	1.2617	1.8185	1.4224	1.0335	1.093	1.6372	1.6352
			a std	2.425	2.7142	3.2875	1.7886	2.4344	2.0016	1.6807	1.65	2.6071	2.1858
			R2	0.9901	0.9239	0.9654	0.9645	0.9812	0.9311	0.822	0.9503	0.8188	0.9679
		2-circle	Total Ans	7	7	21	8	14	17	2	11	4	19
			Correct Ans	7	6	21	8	12	14	1	9	2	18
			Accuracy(%)	84	40	91	89	79	84	40	91	70	95
			Distance(m)	7.316	8.874	11.699	6.145	8.11	8.551	6.827	5.853	10.121	7.866
			Speed(cm/s)	13.2932	16.1249	21.2572	11.166	14.7362	15.537	12.4011	10.6317	18.3899	14.3151
			v std	5.801	6.982	6.55	5.81	4.52	5.988	9.719	5.189	9.953	6.335
			Accel(m/s2)	1.4743	1.779	2.3762	1.2582	1.6158	1.6825	1.4357	1.191	2.1152	1.5933
			a std	2.0655	2.4409	3.2087	1.7693	2.1575	2.282	2.2417	1.6591	3.0898	2.3682
			R2	0.976	0.9392	0.9694	0.9613	0.9813	0.9672	0.7756	0.9788	0.9341	0.9714
		3-circle	Total Ans	9	5	18	8	13	18	3	7	4	18
			Correct Ans	9	5	18	7	8	15	3	6	3	16
			Accuracy(%)	90	59	92	89	97	94	55	85	69	95
			Distance(m)	10.031	6.125	12.1	4.713	8.695	8.989	7.201	5.597	10.791	7.269
			Speed(cm/s)	18.2443	11.1334	22.0009	8.5643	15.8041	16.3383	13.0888	10.1698	19.6073	13.208
			v std	6.653	6.701	7.597	4.816	5.09	6.142	9.054	6.678	10.943	4.486
			Accel(m/s2)	2.0301	1.2457	2.3775	0.9707	1.7149	1.7813	1.5183	1.1354	2.24	1.4332
			a std	2.8134	1.8185	3.2674	1.3794	2.2981	2.4365	2.2675	1.7112	3.3095	1.9289
			R2	0.985	0.9326	0.9701	0.9609	0.9775	0.9752	0.8571	0.938	0.9312	0.981
		1-cross	Total Ans	10	4	15	6	12	11	1	8	3	14
			Correct Ans	9	4	15	5	9	7	1	5	1	12
			Accuracy(%)	68	44	73	80	89	68	50	82	65	96
			Distance(m)	4.11	6.956	8.279	3.846	6.113	5.148	3.907	3.091	8.455	3.829
			Speed(cm/s)	7.465	12.6356	15.0392	6.9886	11.104	9.3508	7.1013	5.6189	15.3641	6.9665
			v std	4.566	9.721	9.545	4.97	5.993	5.039	6.93	5.024	10.401	3.772
			Accel(m/s2)	0.8431	1.4378	1.7261	0.8304	1.2563	1.0403	0.8447	0.6668	1.8228	0.8176
			a std	1.2224	2.2242	2.6476	1.2555	1.7883	1.4806	1.3937	1.0671	2.6973	1.1738
			R2	0.9681	0.8422	0.971	0.974	0.9829	0.9799	0.8355	0.9429	0.9582	0.9892
		2-cross	Total Ans	6	4	17	6	7	15	2	10	6	18
			Correct Ans	5	3	17	5	6	14	0	8	5	16
			Accuracy(%)	69	77	80	78	97	74	54	75	70	100
			Distance(m)	3.935	4.081	8.299	3.986	6.229	5.679	5.975	4.973	9.07	2.931
			Speed(cm/s)	7.1525	7.4127	15.0793	7.2403	11.3217	10.316	10.8545	9.0368	16.4807	5.328
			v std	5.455	6.802	9.363	5.397	5.702	6.419	8.868	6.479	10.856	2.578
			Accel(m/s2)	0.8157	0.8788	1.7119	0.8345	1.2944	1.1726	1.2896	1.0504	1.9228	0.6344
			a std	1.2537	1.4631	2.5449	1.2926	1.8136	1.7371	2.0861	1.6285	2.8367	0.8956
			R2	0.9721	0.6995	0.9792	0.9683	0.9815	0.9736	0.8485	0.948	0.9535	0.9916
		3-cross	Total Ans	12	5	15	9	13	14	3	13	6	15
			Correct Ans	12	5	14	9	13	12	3	11	4	14
			Accuracy(%)	79	46	80	77	91	67	67	87	68	96
			Distance(m)	4.292	5.639	8.22	4.722	5.578	6.26	5.943	4.344	9.156	3.461
			Speed(cm/s)	7.802	10.2467	14.9312	8.5828	10.1351	11.3822	10.798	7.8966	16.6417	6.2889
			v std	4.954	6.939	10.383	5.907	4.792	6.826	8.994	6.112	10.656	3.214
			Accel(m/s2)	0.8801	1.1717	1.7147	1.0014	1.138	1.3413	1.2947	0.9092	1.8736	0.7215
			a std	1.3011	1.7558	2.6146	1.5169	1.5643	1.9815	2.0839	1.4486	2.7406	1.0133
			R2	0.9814	0.8785	0.9739	0.9798	0.9801	0.9729	0.9213	0.9659	0.9593	0.9891
	Motor+COWAT	1-circle	Total Ans	20	13	14	23	17	23	16	13	9	24
			Correct Ans	19	11	14	23	17	23	15	13	9	24
			Accuracy(%)	92	86	94	91	95	89	65	72	68	96
			Distance(m)	9.386	7.175	12.617	5.196	7.588	9.812	4.722	5.817	11.603	5.65
			Speed(cm/s)	17.0491	13.0417	22.926	9.4421	13.7839	17.8301	8.5797	10.5788	21.0899	10.263
			v std	6.179	7.646	6.19	5.539	5.224	6.01	6.354	5.212	11.444	3.216
			Accel(m/s2)	1.8447	1.4291	2.4859	1.0631	1.5186	1.9706	0.9928	1.2059	2.4238	1.1561
			a std	2.5317	2.0551	3.3283	1.5587	2.0731	2.6807	1.4822	1.7376	3.414	1.5444
			R2	0.9867	0.9562	0.9735	0.9694	0.9796	0.9798	0.912	0.9531	0.9097	0.9799
		2-circle	Total Ans	8	6	11	5	7	8	7	5	4	10
			Correct Ans	8	6	11	5	6	8	7	5	4	10
			Accuracy(%)	93	72	95	89	92	93	69	86	70	97
			Distance(m)	8.496	7.794	13.61	4.176	7.766	10.938	6.199	6.653	10.995	5.966
			Speed(cm/s)	15.4327	14.1576	24.7462	7.5879	14.1113	19.8685	11.271	12.0853	19.9794	10.8542
			v std	6.137	7.681	6.502	4.389	5.548	7.412	6.932	6.267	12.287	3.904
			Accel(m/s2)	1.7047	1.6254	2.6885	0.8603	1.5618	2.1526	1.2915	1.3338	2.2952	1.2136
			a std	2.3601	2.352	3.5747	1.2385	2.1333	2.9251	1.8918	1.8834	3.399	1.6441
			R2	0.9898	0.9194	0.9696	0.9708	0.9609	0.978	0.8878	0.9693	0.9186	0.9792
		3-circle	Total Ans	10	8	9	6	10	10	6	11	8	10
			Correct Ans	9	8	9	6	8	10	5	11	8	10
			Accuracy(%)	99	82	96	92	91	95	67	92	71	95
			Distance(m)	9.201	7.02	14.2	4.658	8.065	13.54	6.629	6.043	10.67	7.002
			Speed(cm/s)	16.7292	12.7559	25.8034	8.4669	14.6599	24.6032	12.0412	10.9842	19.3882	12.7239
			v std	5.919	7.163	6.086	5.162	4.831	7.901	7.469	4.753	11.304	4.075
			Accel(m/s2)	1.8343	1.4533	2.8756	0.9874	1.656	2.6475	1.3909	1.2648	2.2887	1.4132
			a std	2.5317	2.0727	3.8087	1.4334	2.2167	3.588	2.0245	1.7717	3.3198	1.8818
			R2	0.9878	0.9556	0.9752	0.972	0.9754	0.9811	0.9016	0.9756	0.9474	0.9847
		1-cross	Total Ans	7	5	8	10	7	6	7	7	10	12
			Correct Ans	7	5	7	8	6	6	7	7	9	12
			Accuracy(%)	79	54	87	85	84	69	67	79	58	96
			Distance(m)	4.18	6.836	8.528	4.243	5.472	7.588	5.482	4.967	10.353	2.664
			Speed(cm/s)	7.5979	12.4259	15.492	7.7097	9.9405	13.7844	9.9576	9.0281	18.8119	4.8411
			v std	4.707	8.415	9.162	4.97	5.274	7.003	8.573	7.474	11.512	2.37
			Accel(m/s2)	0.8759	1.4227	1.7642	0.9026	1.1274	1.5874	1.1993	1.0403	2.204	0.5749
			a std	1.2791	2.2083	2.5889	1.3643	1.5935	2.2646	2.0061	1.7029	3.2839	0.799
			R2	0.9773	0.9152	0.9819	0.987	0.9719	0.9702	0.9444	0.9497	0.9399	0.9911
		2-cross	Total Ans	9	12	9	7	11	13	9	9	7	16
			Correct Ans	8	12	9	7	11	13	9	9	6	16
			Accuracy(%)	70	58	78	87	89	76	63	67	64	96
			Distance(m)	4.862	5.177	9.512	4.201	4.966	7.134	5.882	4.747	11.441	2.514
			Speed(cm/s)	8.8319	9.4108	17.2842	7.6304	9.0205	12.9747	10.6882	8.6231	20.7899	4.5698
			v std	5.139	5.876	9.942	5.097	4.531	6.905	8.442	6.993	12.543	2.207
			Accel(m/s2)	1.0045	1.0798	1.9274	0.8822	1.0294	1.4694	1.2182	1.033	2.3885	0.5484
			a std	1.4676	1.592	2.7906	1.3057	1.4316	2.1425	1.8698	1.6602	3.4114	0.7462
			R2	0.9745	0.8586	0.9824	0.9834	0.9764	0.9735	0.9089	0.9469	0.9539	0.9906
		3-cross	Total Ans	12	12	10	12	14	22	9	13	7	21
			Correct Ans	12	11	10	12	12	22	9	13	7	21
			Accuracy(%)	74	46	81	82	79	71	69	76	61	93
			Distance(m)	4.862	7.09	9.09	4.765	5.77	8.033	5.934	4.54	10.261	2.873
			Speed(cm/s)	8.8374	12.8827	16.5177	8.6577	10.4915	14.601	10.7784	8.2465	18.651	5.2229
			v std	5.356	9.16	9.063	5.83	5.286	8.268	7.86	5.985	12.666	2.413
			Accel(m/s2)	1.0237	1.4459	1.8335	1.0089	1.2109	1.6274	1.2413	0.9626	2.1273	0.6106
			a std	1.4957	2.3016	2.614	1.5252	1.7141	2.3602	1.9354	1.4857	3.2296	0.8326
			R2	0.9763	0.8092	0.9829	0.9823	0.9743	0.9727	0.9483	0.9576	0.9494	0.9909
